# Supplementary material for: Impact of 4 Lactobacillus plantarum capsular polysaccharide clusters on surface glycan composition and host cell signaling
Source: Microb Cell Fact. 2012 Nov 21;11:149. doi: 10.1186/1475-2859-11-149 (PMC3539956; doi:10.1186/1475-2859-11-149)
Supplement: Additional file 1 — Shared regulated genes between cps cluster mutant. [file 1475-2859-11-149-S1.xls]

## Sheet: Sheet1
Additional file 1: Shared regulated genes between cps cluster mutants
Shared down-regulated genes between cps cluster mutants 1 and 2
Gene ID	Gene name	Product
lp_0018	lp_0018	ABC transporter, substrate binding protein, oligopeptide
lp_0200	lp_0200	ABC transporter, substrate binding protein
lp_0201	lp_0201	ABC transporter, substrate binding proteins
lp_0202	lp_0202	acetyltransferase, GNAT family (putative)
lp_0203	serA	D-3-phosphoglycerate dehydrogenase
lp_0204	serC	phosphoserine aminotransferase
lp_0291	lp_0291	FAD/FMN-containing dehydrogenase
lp_0339	lp_0339	aminotransferase
lp_0349	amtB	ammonium transport protein
lp_0350	hicD1	L-2-hydroxyisocaproate dehydrogenase
lp_0361	lp_0361	unknown
lp_0409	plnM	immunity protein PlnM
lp_0433	lp_0433	carbon-nitrogen hydrolase family protein
lp_0802	lp_0802	polar amino acid ABC transporter, substrate binding and permease protein
lp_0803	glnQ1	glutamine ABC transporter, ATP-binding protein
lp_0822	glmS1	glutamine-fructose-6-phosphate transaminase (isomerizing)
lp_0823	lp_0823	diguanylate cyclase/phosphodiesterase, EAL domain
lp_0830	lp_0830	transport protein, N-terminal domain
lp_0831	lp_0831	transport protein, C-terminal domain
lp_0956	asnS1	asparagine-tRNA ligase
lp_0957	asnA	aspartate-ammonia ligase
lp_1082	lp_1082	malate / lactate dehydrogenase
lp_1083	tkt2	transketolase
lp_1084	aroD1	shikimate 5-dehydrogenase
lp_1298	metH	homocysteine S-methyltransferase (cobalamin-dependent)
lp_1299	tagE1	poly(glycerol-phosphate) alpha-glucosyltransferase
lp_1324	lp_1324	glycerol-3-phosphate ABC transporter, ATP-binding protein (putative)
lp_1374	lp_1374	bifunctional protein: homocysteine methyltransferase (cobalamin-dependent); methylenetetrahydrofolate reductase
lp_1375	metE	homocysteine S-methyltransferase (cobalamin-independent)
lp_1580	glnR	glutamine synthetase repressor, MerR family
lp_1581	glnA	glutamate--ammonia ligase
lp_1652	trpE	anthranilate synthase, component I
lp_1721	gabT	4-aminobutyrate aminotransferase
lp_1722	lp_1722	4-aminobutanoate transport protein
lp_1736	lp_1736	unknown
lp_1744	lp_1744	D-Methionine ABC transporter, ATP binding protein (putative)
lp_1745	lp_1745	D-Methionine ABC transporter, permease protein (putative)
lp_1746	lp_1746	D-Methionine ABC transporter, substrate binding protein (putative)
lp_1747	lp_1747	nucleotide-binding protein, universal stress protein UspA family
lp_1764	lp_1764	muramoyl-tetrapeptide carboxypeptidase, S66 family (putative)
lp_1765	lp_1765	acetyltransferase, GNAT family, N-terminal fragment (putative)
lp_1766	lp_1766	acetyltransferase, GNAT family, C-terminal fragment (putative)
lp_1768	lp_1768	muramoyl-tetrapeptide carboxypeptidase, S66 family (putative)
lp_1774	lp_1774	hydrolase (putative)
lp_1979	msrA3	protein-methionine-S-oxide reductase
lp_2034	tyrA	prephenate dehydrogenase
lp_2035	aroE	3-phosphoshikimate 1-carboxyvinyltransferase
lp_2390	bcaT	branched-chain amino acid aminotransferase
lp_2531	pts18CBA	N-acetylglucosamine and glucose PTS, EIICBA
lp_2532	panE1	2-dehydropantoate 2-reductase
lp_2535	hom1	homoserine dehydrogenase
lp_2536	cysD	O-acetylhomoserine sulfhydrylase
lp_2537	metA	homoserine O-succinyltransferase
lp_2634	cgs	cysteine gamma synthase/O-succinylhomoserine (thiol)-lyase
lp_2708	pucR	purine transport regulator
lp_2768	lp_2768	transport protein
lp_2776	dsdA	D-serine ammonia-lyase (putative)
lp_2788	panE2	2-dehydropantoate 2-reductase
lp_2789	lp_2789	transport protein
lp_2830	ansB	aspartate ammonia-lyase
lp_2848	ogt	methylated-DNA--[protein]-cysteine S-methyltransferase
lp_2915	uvrA3	excinuclease ABC, subunit A
lp_2919	pepR2	prolyl aminopeptidase
lp_2920	lp_2920	amino acid or peptide transport protein, proline-containing (putative)
lp_2948	lp_2948	unknown
lp_2952	lp_2952	unknown
lp_2953	lp_2953	esterase (putative)
lp_2954	lp_2954	integral membrane protein
lp_2979	lp_2979	acetoin utilization protein (putative)
lp_2980	lp_2980	acetoin utilization protein (putative)
lp_2981	livE	branched-chain amino acid ABC transporter, ATP-binding protein
lp_2982	livD	branched-chain amino acid ABC transporter, ATP-binding protein
lp_2983	livC	branched-chain amino acid ABC transporter, permease protein
lp_2984	livB	branched-chain amino acid ABC transporter, permease protein
lp_2985	livA	branched-chain amino acid ABC transporter, substrate binding protein
lp_3151	acm3-N	cell wall hydrolase/muramidase, N-terminal fragment
lp_3214	lp_3214	ABC transporter, substrate binding protein, cystathionine (putative)
lp_3337	lp_3337	unknown
lp_3338	nha2	Na(+)/H(+) antiporter
lp_3339	lp_3339	amino acid transport protein
lp_3402	lp_3402	transport protein
lp_3517	cblA3	cystathionine beta-lyase
lp_3563	lp_3563	sodium-coupled N-acetylneuraminate transporter (putative)
lp_3666	lp_3666	aromatic compound hydratase/decarboxylase
lp_3684	lp_3684	amidohydrolase family protein
lp_p3_21
lp_p3_25
Shared up-regulated genes between cps cluster mutants 1 and 2
Gene ID	Gene name	Product
lp_0053	lp_0053	fibronectin-binding protein (putative)
lp_0156	lp_0156	unknown
lp_0226	gnp	glucosamine-6-phosphate isomerase
lp_0347	lp_0347	transcription regulator, PadR family
lp_0551	dtpT	di-/tripeptide transport protein
lp_0860	lp_0860	transposase, fragment
lp_0872	gph1	phosphohydrolase, possibly 2-phosphoglycolate phosphohydrolase; or inorganic pyrophosphatase
lp_0984	lp_0984	unknown
lp_1175	glpF4	glycerol uptake facilitator protein
lp_1357	lp_1357	extracellular protein, membrane-anchored (putative)
lp_1372	gtcA1	teichoic acid glycosylation protein (putative)
lp_1390	lp_1390	acetyltransferase, GNAT family (putative)
lp_1863	lp_1863	transport protein
lp_2110	glnQ3	glutamine ABC transporter, ATP-binding protein
lp_2111	glnPH2	glutamine ABC transporter, substrate binding and permease protein
lp_2126	rpsT	ribosomal protein S20
lp_2213	brnT	LIVCS family transporter, branched-chain amino acids, Leu & Ile & Val (promiscuous)
lp_2503	lp_2503	sugar transport protein
lp_2509	lp_2509	transport protein
lp_2767	lp_2767	acetyltransferase (putative)
lp_2777	pbg4	6-phospho-beta-glucosidase
lp_3049	lp_3049	amino acid transport protein
lp_3169	lp_3169	unknown
lp_3255	lrgB	murein hydrolase regulator (putative)
lp_3278	lp_3278	amino acid transport protein
lp_3292	lp_3292	unknown
lp_3334	adeC	adenine deaminase
lp_3358	lp_3358	transport protein
lp_p3_37
lp_p3_38
Shared up-regulated genes between cps cluster mutants 3 and 4
Gene ID	Gene name	Product
lp_0177	mdxG	ABC transporter, permease protein, maltodextrin
lp_0179	malS	alpha-amylase, maltodextrins and cyclomaltodextrins
lp_0291	lp_0291	FAD/FMN-containing dehydrogenase
lp_1101	ldhL2	L-lactate dehydrogenase
lp_2153	pdhB	pyruvate dehydrogenase complex, E1 component, beta subunit
lp_2154	pdhA	pyruvate dehydrogenase complex, E1 component, alpha subunit
lp_2777	pbg4	6-phospho-beta-glucosidase
lp_2778	pbg5	6-phospho-beta-glucosidase
lp_3449	nox5	NADH oxidase
lp_p3_37
lp_p3_38
