# Supplementary material for: Impact of 4 Lactobacillus plantarum capsular polysaccharide clusters on surface glycan composition and host cell signaling
Source: Microb Cell Fact. 2012 Nov 21;11:149. doi: 10.1186/1475-2859-11-149 (PMC3539956; doi:10.1186/1475-2859-11-149)
Supplement: Additional file 2 — CPS biosynthesis-related genes of L. plantarum WCFS1 and their homologues in strains ATTC 14917, JDM1, and ST-III. [file 1475-2859-11-149-S2.xls]

## Sheet: Sheet1
Additional file 2: CPS biosynthesis-related genes of L. plantarum WCFS1 and their homologues in strains ATTC 14917, JDM1, and ST-III
ORF	Gene name		Gene function	ATCC 14917a	JDM1a	ST-IIIa
lp_1175	glpF4		glycerol uptake facilitator protein	EFK29214.1|(100 %)	ACT61904.1|(100 %)	ADN98165.1|(100 %)
lp_1176	Glf		UDP-galactopyranose mutase	EFK29215.1|(99 %)	-	ADN98166.1|(98 %)
lp_1177	cps1A		Glycosyltransferase	-	-	-
lp_1178	cps1B		glycosyltransferase, family 1 (GT1)	EFK29263.1|(38 %)	ACT61913.1|(37 %)	-
lp_1179	cps1C	wzx	oligosaccharide transporter (flippase)	EFK29225.1|(57 %)	ACT61927.1|(54 %)	ADN98174.1|(54 %)
lp_1180	cps1D		Glycosyltransferase	-	-	ADN98170.1|(53 %)
lp_1181	cps1E		acyltransferase/acetyltransferase	-	-	-
lp_1182	cps1F	wzz	polysaccharide biosynthesis protein, chain length regulator	-	-	-
		wzd
lp_1183	cps1G		glycosyltransferase, family 1 (GT1)	-	-	-
lp_1184	cps1H		glycosyltransferase, family 2 (GT2)	-	-	-
lp_1185	cps1I	wzy	polysaccharide polymerase	-	-	-
lp_1186	rfbA		glucose-1-phosphate thymidylyltransferase	-	ACT61919.1|(68 %)	-
lp_1187			glycosyl hydrolase	-	-	-
lp_1188	rfbC		dTDP-4-dehydrorhamnose 3,5-epimerase	EFK29254.1|(99 %)	ACT61920.1|(99 %)	-
lp_1189	rfbB		dTDP-glucose 4,6-dehydratase	EFK29255.1|(100 %)	ACT61921.1|(99 %)	-
lp_1190	rfbD		dTDP-4-dehydrorhamnose reductase	EFK29256.1|(97 %)	ACT61922.1|(98 %)	-
lp_1191			transposase, fragment	-	-	-
lp_1192			transposase, fragment	-	-	ADO00259.1|(63 %)
lp_1193			transposase, fragment	EFK29870.1|(59 %)	-	-
lp_1194			transposase, fragment	-	-	-
lp_1195			transposase, fragment	-	-	-
lp_1196			integrase/recombinase	EFK29233.1|(95 %)	ACT61924.1|(97 %)	ADN98178.1|(89 %)
lp_1197	cps2A	wzd	polysaccharide chain-length regulator	EFK29248.1|(96 %)	ACT62653.1|(60 %)	ADN98179.1|(93 %)
lp_1198	cps2B	wze	polysaccharide chain-length regulator; tyrosine kinase	EFK29249.1|(97 %)	ACT62652.1|(66 %)	ADN98180.1|(94 %)
lp_1199	cps2C	wzh	polysaccharide chain-length regulator; tyrosine phosphatase	EFK29250.1|(91 %)	ACT62651.1|(57 %)	ADN98181.1|(87 %)
lp_1200	cps2D		UDP N-acetylglucosamine 4-epimerase, NAD dependent	EFK29472.1|(76 %)	ADN98953.1|(76 %)	ADN98182.1|(94 %)
lp_1201	cps2E		priming glycosyltransferase, polyprenyl glycosylphosphotransferase	EFK29471.1|(75 %)	ACT62648.1|(75 %)	ADN98183.1|(92 %)
lp_1202	cps2F		glycosyltransferase, family 1 (GT1)	-	ACT62647.1|(47 %)	ADN98184.1|(49 %)
lp_1203	cps2G		Glycosyltransferase	-	-	-
lp_1204	cps2H	wzy	polysaccharide polymerase	-	-	-
lp_1205	cps2I	wzx	oligosaccharide transporter (flippase)	-	-	-
lp_1206	cps2J		glycosyltransferase, family 1 (GT1)	-	-	-
lp_1207	cps2K		polysaccharide biosynthesis protein	EFK29257.1|(63 %)	-	ADN98189.1|(73 %)
lp_1208			transposase, fragment	-	-	-
lp_1210			hypothetical protein	-	-	-
lp_1211			hypothetical protein	EFK29321.1|(21 %)	-	ADN98769.1|(21 %)
lp_1212			transposase, fragment	-	-	-
lp_1213			transposase, fragment	-	-	-
lp_1214			transposase, fragment	-	-	-
lp_1215	cps3A		glycosyltransferase, family 2 (GT2)	EFK29283.1| (70 %)	-	ADN98203.1| (79 %)
lp_1216	cps3B		glycosyltransferase, family 2 (GT2)	EFK29284.1| (99 %)	-	ADN98204.1|(81 %)
lp_1219	glf		UDP-galactopyranose mutase	EFK29285.1|(99 %)	-	ADN98205.1|(99 %)
lp_1220	cps3D		polysaccharide biosynthesis protein	EFK29286.1|(99 %)	-	ADN98206.1|(99 %)
lp_1221	cps3E		polysaccharide biosynthesis protein; putative protein kinase	EFK29287.1|(99 %)	-	ADN98207.1|(99 %)
lp_1222	cps3F	wzy	polysaccharide biosynthesis membrane protein	EFK29288.1|(100 %)	-	ADN98208.1|(100 %)
lp_1224	cps3G	wzy	polysaccharide polymerase, partial	EFK29288.1|(99 %)	-	ADN98208.1|(99 %)
lp_1225	cps3H		polysaccharide biosynthesis protein	EFK29289.1|(100 %)	-	ADN98209.1|(100 %)
lp_1226	cps3I		O-acetyltransferase	EFK29290.1|(100 %)	-	ADN98210.1|(100 %)
lp_1227	cps3J		Glycosyltransferase	EFK29291.1|(99 %)	-	ADN98211.1|(99 %)
lp_1228			transcription regulator, AraC family	EFK29292.1|(100 %)	-	ADN98212.1|(100 %)
lp_1229			mannose-specific adhesin, LPXTG-motif cell wall anchor	EFK29624.1|(95 %)	ACT61925.1|(99 %)	ADN98213.1|(96 %)
lp_1230			transcription regulator, MarR family	EFK29625.1|(100 %)	ACT61926.1|(99 %)	ADN98214.1|(100 %)
lp_1231			oligosaccharide transporter (flippase)	EFK29626.1|(99 %)	ACT61927.1|(99 %)	ADN98215.1|(99 %)
lp_1233			priming glycosyltransferase, undecaprenyl-phosphate beta-glucosephosphotransferase	EFK29627.1|(100 %)	ACT61928.1|(100 %)	ADN98216.1|(100 %)
lp_1234			hypothetical protein	EFK29628.1|(100 %)	ACT61929.1|(100 %)	ADN98217.1|(100 %)
lp_2109	uvrC		excinuclease ABC, subunit C	EFK29476.1|(100 %)	ACT62654.1|(100 %)	ADN98957.1|(99 %)
lp_2108	cps4A	wzd	polysaccharide chain-length regulator	EFK29475.1|(98 %)	ACT62653.1|(98 %)	ADN98956.1|(98 %)
lp_2107	cps4B	wze	polysaccharide chain-length regulator; tyrosine kinase	EFK29474.1|(99 %)	ACT62652.1|(99 %)	ADN98955.1|(99 %)
lp_2106	cps4C	wzh	polysaccharide chain-length regulator; tyrosine phosphatase	EFK29473.1|(99 %)	ACT62651.1|(99 %)	ADN98954.1|(99 %)
lp_2105	cps4D		UDP N-acetylglucosamine 4-epimerase, NAD dependent	EFK29472.1|(100 %)	ACT62650.1|(99 %)	ADN98953.1|(100 %)
					ACT62649.1|(99 %)
lp_2104	cps4E		polysaccharide biosynthesis polyprenyl glycosylphosphotransferase, priming glycosyltransferase	EFK29471.1|(99 %)	ACT62648.1|(99 %)	ADN98952.1|(99 %)
lp_2103	cps4F		glycosyltransferase, family 1 (GT1)	EFK29470.1|(100 %)	ACT62647.1|(95 %)	ADN98951.1|(100 %)
lp_2102	cps4G		glycosyltransferase, family 1 (GT1)	EFK29469.1|(97 %)	ACT62646.1|(95 %)	ADN98950.1|(100 %)
lp_2101	cps4H	wzy	polysaccharide polymerase	EFK29468.1|(98 %)	ACT62645.1|(97 %)	ADN98949.1|(99 %)
lp_2100	cps4I		glycosyltransferase, family 2 (GT2)	EFK29467.1|(99 %)	ACT62644.1|(98 %)	ADN98948.1|(99 %)
lp_2099	cps4J	wzx	polysaccharide repeat unit transporter (flippase)	EFK29466.1|(99 %)	ACT62643.1|(99 %)	ADN98947.1|(99 %)
lp_2098			Metallophosphoesteras, lipoprotein precursor	EFK29465.1|(99 %)	ACT62642.1|(99 %)	ADN98946.1|(99 %)
a GenBank accession number [percentage identity with WCFS1 open reading frame (ORF)]
