# Supplementary material for: Impact of 4 Lactobacillus plantarum capsular polysaccharide clusters on surface glycan composition and host cell signaling
Source: Microb Cell Fact. 2012 Nov 21;11:149. doi: 10.1186/1475-2859-11-149 (PMC3539956; doi:10.1186/1475-2859-11-149)
Supplement: Additional file 3 — Primers, plasmids, and strains used in this study. [file 1475-2859-11-149-S3.xls]

## Sheet: Additional file 1
Additional file 3: Primersa, plasmids, and strains used in this study
Material	Relevant features	Reference
Strains
E.coli
TOP10	Cloning host	Invitrogen, Carlsbad, USA
L.plantarum
WCFS1	Single-colony isolate of L. plantarum NCIMB8826	[1,2]
NZ3548Cm	CmR; WCFS1 derivative; chromosomal replacement of the cps1A-I gene cluster	This work
NZ5333ACm	CmR; WCFS1 derivative; chromosomal replacement of the cps2A-J gene cluster	This work
NZ3549Cm	CmR; WCFS1 derivative; chromosomal replacement of the cps3A-J gene cluster	This work
NZ3534Cm	CmR; WCFS1 derivative; chromosomal replacement of the cps4A-J gene cluster	[3]
NZ3550Cm	CmR; WCFS1 derivative; chromosomal replacement of the cps1A-3J cluster	[3]
NZ3680Cm	CmR; WCFS1 derivative; chromosomal replacement of the cps1A-3J, cps4A-J cluster	[3]
NZ3400Cm	CmR; WCFS1 derivative; chromosomal integration of cat casette into H-locus	This work
Plasmids
pNZ5319TAG	Cmr Emr; 5319 chromosomal integration vector derivative containing a unique DNA tag	Bron et al. (unpublished observations)
pNZ3548	Cmr Emr; pNZ5319TAG derivative containing 5’ and 3’ flanking region of the cps1 gene cluster	This work
pNZ5333A	Cmr Emr; pNZ5319TAG derivative containing 5’ and 3’ flanking region of the cps2 gene cluster	This work
pNZ3549	Cmr Emr; pNZ5319TAG derivative containing 5’ and 3’ flanking region of the cps3 gene cluster	This work
pNZ3534	Cmr Emr; pNZ5319TAG derivative containing 5’ and 3’ flanking region of the cps4 gene cluster	[3]
pNZ3550	Cmr Emr; pNZ5319TAG derivative containing 5’ and 3’ flanking region of the cps1-3 gene clusters	[3]
pNZ3400	Cmr Emr; pNZ5319TAG derivative containing 5’ and 3’ flanking region of the lp_2681-lp_2683 (H-locus)-spanning region	This work
pNZ5348	Emr; Cre expression plasmid	[4]
Primers
cps1::cat (lp_1177-1185)
Is199 lp1176F	GGAGTATGTTAATCAATTTGCCG
Is200 lp1176R	GCATACATTATACGAACGGTAGATTTCAAAGTCTCAACGCCCAACC
Is201 lp1186F	CGGTTACAGCCCGGGCATGAGCGTGGTTCCATGCTCGCAGCC
Is202 lp1186R	CGCCAAAACGTTCTGGATCC
cps2::cat (lp_1197-1206)
is60 lp1197F	TAATCCCAATTGAAATCCAGCC
is63 lp1206R	ACAACTGCTTAATAGCCGGC
is130 lp1197R	GCATACATTATACGAACGGTAGATTTTTGATCCATCATTCACTCTCC
is131 lp1206F	CGGTTACAGCCCGGGCATGAGACAATATTGAAACTGTCGTAAAG
cps3::cat (lp_1215-1227)
Is205 lp1214F	CGTTGCACTTATTCATGGCGCG
Is206 lp1214R	GCATACATTATACGAACGGTAGATTTAATTTTTGTCATTAGCTTCCCCC
Is207 lp1228F	CGGTTACAGCCCGGGCATGAGGCCAAGCGGACCCATTTTTAACG
Is208 lp1228R	CTCTAATTATGAACATTGCACGC
cps4::cat (lp_2108-2099)
is 66 lp2108F	AGATCTATCATCAGGACGGC
is132 lp2108R	GCATACATTATACGAACGGTAGATTTGTGCGAAAACCAATCTAGCCG
is133 lp2099F	CGGTTACAGCCCGGGCATGAGTATTACTTGCTCCATTCCACACG
is69 lp2099R	TGATGAAGCTGCATCGACCC
cps1-3::cat (lp_1117-1227)
Is199 lp1176F	GGAGTATGTTAATCAATTTGCCG
Is200 lp1176R	GCATACATTATACGAACGGTAGATTTCAAAGTCTCAACGCCCAACC
Is207 lp1228F	CGGTTACAGCCCGGGCATGAGGCCAAGCGGACCCATTTTTAACG
Is208 lp1228R	CTCTAATTATGAACATTGCACGC
lp_2681-P32-cat-lp_2683
H-2681F	CGACGTGGAAAAGGTCAAGGCTTTAC
H-2681R2	CATTAGTCTCGGACATTCTGCTCCCGGTGTATTTGCCGATGGGCAGCAACC
H-2683F2	CCGATCGCTACGAGAAGACGCACTAGTTTATTTTGATCTTCGGGATTGCG
H-2683R	CATCAGAGTGACGGAAGATGGGCTCG
tag-lox66-F2	CGGGAGCAGAATGTCCGAGACTAATG
tag-lox71-catR2	TAGTGCGTCTTCTCGTAGCGATCGG
is128 tag‐lox66‐F3	AAATCTACCGTTCGTATAATGTATGC
is129 tag‐lox71‐R3	CTCATGCCCGGGCTGTAACCG
a Underlined nucleotides indicate overlapping ends with tag-lox66-F3/tag-lox71-R3 or with tag-lox66-F2/tag-lox71-catR2 primer pairs
References
1	Kleerebezem, M., Boekhorst, J., van Kranenburg, R., Molenaar, D., Kuipers, O. P., Leer, R., Tarchini, R., Peters, S. A., Sandbrink, H. M., Fiers, M., Stiekema, W., Lankhorst, R. M. K., Bron, P. A., Hoffer, S. M., Groot, M. N. N., Kerkhoven, R., de Vries, M., Ursing, B., de Vos, W. M., and Siezen, R. J. (2003) Complete genome sequence of Lactobacillus plantarum WCFS1. Proc Natl Acad Sci U S A 100,…
2	Siezen, R. J., Francke, C., Renckens, B., Boekhorst, J., Wels, M., Kleerebezem, M., and van Hijum, S. A. (2012) Complete resequencing and reannotation of the Lactobacillus plantarum WCFS1 genome. J Bacteriol 194, 195-196.
3	Andre, G., Deghorain, M., Bron, P. A., van Swam, I. I., Kleerebezem, M., Hols, P., and Dufrene, Y. F. (2011) Fluorescence and atomic force microscopy imaging of wall teichoic acids in Lactobacillus plantarum. ACS Chem Biol, 366-376.
4	Lambert, J. M., Bongers, R. S., and Kleerebezem, M. (2007) Cre-lox-based system for multiple gene deletions and selectable-marker removal in Lactobacillus plantarum. Appl Environ Microbiol 73, 1126-1135.
